# Supplementary material for: Availability and use of PET in patients with brain tumours – a European Organisation for Research and Treatment of Cancer - Brain Tumour Group (EORTC-BTG) survey
Source: Eur J Nucl Med Mol Imaging. 2025 Jun 4;52(12):4627–38. doi: 10.1007/s00259-025-07366-0 (PMC12491378; doi:10.1007/s00259-025-07366-0)
Supplement: Supplementary file 2 — Supplementary file2 Survey items including question text, question type and options. (XLSX 16.1 KB) [file 259_2025_7366_MOESM2_ESM.xlsx]

## Sheet: Tabelle1
Question No.	Question	Question type	Options
1	What is the name of your institution and/or your EORTC site number?	Open-ended
2	What is your medical background?	Single choice	Medical Oncology
			Neurology/Neuro-Oncology
			Neurosurgery
			Radiation Oncology
			(Neuro)radiology
			Nuclear Medicine
		Open-ended: Other (please specify)	Other (please specify)
3	How many adult brain tumour patients are approximately referred to your institution each year?	Single choice	<20
			20-50
			51-100
			>100
			None
			Not known
4	In addition to MRI, which of the following imaging modalities are generally available at your institution? (multiple answers possible)	Multiple choice	Positron Emission Tomography (PET)
			PET/CT
			PET/MRI
			None of the above
			Not known
		Open-ended: Other (please specify)	Other (please specify)
5	In addition to MRI, what type(s) of neuroimaging is/are performed for patients with brain tumors at your institution? (multiple answers possible)	Multiple choice	Positron Emission Tomography (PET)
			PET/CT
			PET/MRI
			None of the above
			Not known
6	For which types of brain tumours do you perform PET imaging at your institution (multiple answers possible)?	Multiple choice	Gliomas
			Brain metastases
			Meningiomas
			CNS lymphomas
		Open-ended: Other (please specify)	Other (please specify)
7	Do you use Glucose PET (FDG PET) for the assessment of brain tumours?	Single choice	No
		Open-ended: Yes (please specify number of scans per year)	Yes (please specify number of scans per year)
8	What percentage of all FDG PET examinations do the following tumour entities account for approximately?	Matrix: Single choice 0%, 1-10%, 11-25%, 26-50%, 51-75%, 76-100%	Gliomas
			Brain metastases
			Meningiomas
			CNS lymphomas
		Open-ended: Other (please specify)	Other (please specify below)
9	What percentage of FDG PET examinations do the following indications account for approximately?	Matrix: Single choice 0%, 1-10%, 11-25%, 26-50%, 51-75%, 76-100%	Differential diagnosis (e.g. differentiation of neoplastic from non-neoplastic lesions)
			Hot spot delineation for biopsy guidance
			Preoperative assessment of tumor extent for resection planning
			Postoperative assessment of tumor remnants
			Target volume definition for radiotherapy planning
			Treatment monitoring or response assessment
			Differentiation of treatment-related changes (e.g., pseudoprogression, radionecrosis) from tumor relapse
		Open-ended: Other (please specify)	Other (please specify)
10	Do you use a commercial or locally manufactured FDG PET tracer?	Single choice	Commercial FDG PET tracer
			Locally manufactured FDG PET tracer
			Both
			Not known
11	Is the FDG PET examination usually reimbursed by health insurance?	Single choice	Yes
			No
			Not known
		Open-ended: Depends on the indication (please specify)	Depends on the indication (please specify)
12	Do you use amino acid PET (e.g. FET, FDOPA, MET, Fluciclovine) for the assessment of brain tumours?	Single choice	No
		Open-ended: Yes (please specify number of scans per year)	Yes (please specify number of scans per year)
13	What percentage of all amino acid PET examinations do the following tumour entities account for approximately?	Matrix: Single choice 0%, 1-10%, 11-25%, 26-50%, 51-75%, 76-100%	Gliomas
			Brain metastases
			Meningiomas
			CNS lymphomas
		Open-ended: Other (please specify)	Other (please specify below)
14	What percentage of amino acid PET examinations do the following indications account for approximately?	Matrix: Single choice 0%, 1-10%, 11-25%, 26-50%, 51-75%, 76-100%	Differential diagnosis (e.g. differentiation of neoplastic from non-neoplastic lesions)
			Hot spot delineation for biopsy guidance
			Preoperative assessment of tumor extent for resection planning
			Postoperative assessment of tumor remnants
			Target volume definition for radiotherapy planning
			Treatment monitoring or response assessment
			Differentiation of treatment-related changes (e.g., pseudoprogression, radionecrosis) from tumor relapse
		Open-ended: Other (please specify)	Other (please specify)
15	Which kind of amino acid PET tracer(s) do you use for brain tumour patients? (multiple answers possible)	Multiple choice	FET (O-(2-[18F]fluoroethyl)-L-tyrosine)
			FDOPA (3,4‑dihydroxy-6‑[18F]‑fluoro-L‑phenylalanine)
			MET ([11C]‑methyl-L‑methionine)
			Fluciclovine; FACBC (Anti-1-amino-3-[18F]fluorocyclobutane-1-carboxylic acid)
		Open-ended: Other (please specify)	Other (please specify)
16	Do you use a commercial or locally manufactured amino acid PET tracer?	Single choice	Commercial amino acid PET tracer
			Locally manufactured amino acid PET tracer
			Both
			Not known
17a	Is the amino acid PET data mainly acquired statically or dynamically? Please also specify the time intervals used for static summation images and/or dynamic image analyses (multiple answers possible)	Multiple choice	Static images: 10-30 min p.i.
			Static images: 20-40 min p.i.
			Static images: 30-40 min p.i.
			Static images: 20-30 min p.i.
			Static images: other (please specify below)
			Dynamic images: 0-30 min p.i.
			Dynamic images: 0-40 min p.i.
			Dynamic images: 0-50 min p.i.
			Dynamic images: other (please specify below)
			Not known
17b	If other time interval in static images, please specify:	Open-ended
17c	If other time interval in dynamic images, please specify:	Open-ended
18	Is the amino acid PET examination usually reimbursed by health insurance?	Single choice	Yes
			No
			Not known
		Open-ended: Depends on the indication (please specify)	Depends on the indication (please specify)
19	Do you use standardized criteria for the evaluation of treatment response based on amino acid PET?	Single choice	No
			Yes, but only in clinical trials
		Open-ended: Depends on the indication (please specify)	Yes, also in clinical routine (please specify criteria)
20	Do you use somatostatin receptor (SSTR) PET (e.g. DOTATATE, DOTATOC) for the assessment of brain tumours?	Single choice	No
		Open-ended: Yes (please specify number of scans per year)	Yes (please specify number of scans per year)
21	What percentage of all SSTR PET examinations do the following tumour entities account for approximately?	Matrix: Single choice 0%, 1-10%, 11-25%, 26-50%, 51-75%, 76-100%	Gliomas
			Brain metastases
			Meningiomas
			CNS lymphomas
		Open-ended: Other (please specify)	Other (please specify below)
22	What percentage of SSTR PET examinations do the following indications account for approximately?	Matrix: Single choice 0%, 1-10%, 11-25%, 26-50%, 51-75%, 76-100%	Differential diagnosis (e.g. differentiation of neoplastic from non-neoplastic lesions)
			Hot spot delineation for biopsy guidance
			Preoperative assessment of tumor extent for resection planning
			Postoperative assessment of tumor remnants
			Target volume definition for radiotherapy planning
			Treatment monitoring or response assessment
			Differentiation of treatment-related changes (e.g., pseudoprogression, radionecrosis) from tumor relapse
			Evaluation of SSTR binding prior to radioligand therapy
		Open-ended: Other (please specify)	Other (please specify below)
23	Which kind of SSTR PET tracer(s) do you use for meningioma patients? (multiple answers possible)	Multiple choice	Not known
			[68Ga]Ga-DOTATOC
			[68Ga]Ga-DOTATATE
			[64Cu]Cu-DOTATATE
			[64Cu]Cu-DOTATOC
			[18F]SiTATE
		Open-ended: Other (please specify)	Other (please specify)
24	Do you use a commercial or locally manufactured SSTR PET tracer?	Single choice	Commercial amino acid PET tracer
			Locally manufactured amino acid PET tracer
			Both
			Not known
25a	Do you perform whole-body SSTR PET scans in meningioma patients?	Single choice	No, head scan only
			Yes, regularly
			Not known
		Open-ended: Yes, in individual cases (please specify)	Yes, in individual cases (please specify)
25b	If whole-body SSTR PET is done regulary, please indicate percentage and specify:	Open-ended
26	Is the SSTR PET examination usually reimbursed by health insurance?	Single choice	Yes
			No
			Not known
		Open-ended: Depends on the indication (please specify)	Depends on the indication (please specify)
27	Why is PET not performed/available at your institution? (multiple answers possible)	Multiple choice	Not known
			High costs
			Tracer not available/implemented
			No PET slots within reasonable time intervals
			No expertise/experience to evaluate imaging findings
			Considered unnecessary
			No reimbursement by insurance companies
		Open-ended: Other/additional comments (please specify)	Other/additional comments (please specify)
28	Do you have a PET scanner with active EARL accrediation? (multiple answers possible)	Multiple choice	Not known
			Yes, for 18F
			Yes, for 68Ga
			No
29a	Would you like to be contacted for retrospective or prospective PET studies in brain tumours?	Single choice	Yes
			No
29b	If yes, please enter your name and email address (optional):	Open-ended	(First name)
		Open-ended	(Last name)
		Open-ended	(Email address)
30	Do you have any further comments or questions? (optional)	Open-ended
